# Supplementary material for: Chronic Stress Modulates Microglial Activation Dynamics, Shaping Priming Responses to Subsequent Stress
Source: Brain Sci. 2025 May 21;15(5):534. doi: 10.3390/brainsci15050534 (PMC12110633; doi:10.3390/brainsci15050534)
Supplement: Supplementary file 1 [file brainsci-15-00534-s001.zip]

Archive with 2 entries (2 files):
- brainsci-3630491-Supplementary.pdf
- Table S1. Statistical information table.xlsx
