# Supplementary material for: Chronic Stress Modulates Microglial Activation Dynamics, Shaping Priming Responses to Subsequent Stress
Source: Brain Sci. 2025 May 21;15(5):534. doi: 10.3390/brainsci15050534 (PMC12110633; doi:10.3390/brainsci15050534)
Supplement: Supplementary file 1 [file brainsci-15-00534-s001.zip › Table S1. Statistical information table.xlsx]

## Sheet: Sheet1
	Table S1. Statistical information table
	Fig. 2B&C
	S1A
	Body wight change during 2 weeks
	Two-way RM ANOVA
	Source of Variation	% of total variation					P value	P value summary
	Time x CUMS	11.5					<0.001	***
	Time	8.432					<0.001	***
	CUMS	32					0.02	*
	Bonferroni's multiple comparisons test
	Control (2 weeks) - CUMS ( 2 weeks)	Mean Diff.	95.00% CI of diff.				Adjusted P Value	Summary
	0	0.2667	-1.306 to 1.839				>0.99	ns
	7	2.05	0.4774 to 3.623				0.007	**
	14	2.483	0.9107 to 4.056				0.001	**
	Body wight change during 4 weeks
	Two-way RM ANOVA
	Source of Variation	% of total variation					P value	P value summary
	Time x CUMS	4.062					<0.001	***
	Time	22.92					<0.001	***
	CUMS	41.62					0.002	**
	Bonferroni's multiple comparisons test
	Control (4 weeks) - CUMS (4 weeks)	Mean Diff.	95.00% CI of diff.				Adjusted P Value	Summary
	0	0.9	-1.291 to 3.091				0.95	ns
	7	2.467	0.3112 to 4.622				0.03	*
	14	2.3	0.1461 to 4.454				0.04	*
	21	2.717	0.3535 to 5.080				0.03	*
	28	2.867	0.9491 to 4.784				0.006	**
	Body wight change during 6 weeks
	Two-way RM ANOVA
	Source of Variation	% of total variation					P value	P value summary
	Time x CUMS	7.801					<0.001	***
	Time	21.39					<0.001	***
	CUMS	46.65					<0.001	***
	Bonferroni's multiple comparisons test
	Control (6 weeks) - CUMS (6 weeks)	Mean Diff.	95.00% CI of diff.				Adjusted P Value	Summary
	0	0.5167	-1.617 to 2.650				>0.99	ns
	7	2.817	0.7093 to 4.924				0.009	**
	14	3.117	0.6511 to 5.582				0.01	*
	21	2.8	0.5629 to 5.037				0.01	*
	28	3.6	1.276 to 5.924				0.003	**
	35	3.55	0.7442 to 6.356				0.01	*
	42	5.017	2.613 to 7.420				<0.001	***
	S1B
	Body wight gain during 2 weeks
	Two-way RM ANOVA
	Source of Variation	% of total variation					P value	P value summary
	Time x CUMS	23.29					<0.001	***
	Time	17.09					<0.001	***
	CUMS	45.1					<0.001	***
	Bonferroni's multiple comparisons test
	Control (2 weeks) - CUMS ( 2 weeks)	Mean Diff.	95.00% CI of diff.				Adjusted P Value	Summary
	0	0
	7	8.078	3.289 to 12.87				0.004	**
	14	9.964	6.542 to 13.39				<0.001	***
	Body wight gain during 4 weeks
	Two-way RM ANOVA
	Source of Variation	% of total variation					P value	P value summary
	Time x CUMS	7.38					<0.001	***
	Time	44.14					<0.001	***
	CUMS	27.56					<0.001	***
	Bonferroni's multiple comparisons test
	Control (4 weeks) - CUMS (4 weeks)	Mean Diff.	95.00% CI of diff.				Adjusted P Value	Summary
	0	0
	7	7.217	1.845 to 12.59				0.009	**
	14	6.35	1.365 to 11.34				0.01	*
	21	8.117	3.600 to 12.63				0.002	**
	28	8.75	0.01375 to 17.49				0.05	*
	Body wight gain during 6 weeks
	Two-way RM ANOVA
	Source of Variation	% of total variation					P value	P value summary
	Time x CUMS	8.729					<0.001	***
	Time	29.63					<0.001	***
	CUMS	32.43					0.003	**
	Bonferroni's multiple comparisons test
	Control (6 weeks) - CUMS (6 weeks)	Mean Diff.	95.00% CI of diff.				Adjusted P Value	Summary
	0	0
	7	8.026	-0.008541 to 16.06				0.03	*
	14	9.245	-2.569 to 21.06				0.009	**
	21	7.738	-0.5068 to 15.98				0.04	*
	28	11.21	2.125 to 20.30				<0.001	***
	35	10.74	-1.122 to 22.61				0.001	**
	42	17.18	5.669 to 28.69				<0.001	***
	Fig. 3B&C
	S1C
	Body wight recovery change during 2 weeks
	Two-way RM ANOVA
	Source of Variation	% of total variation					P value	P value summary
	Time x CUMS	3.2					<0.001	***
	Time	21.1					<0.001	***
	CUMS	26.97					0.04	*
	Bonferroni's multiple comparisons test
	Control (2 weeks) - CUMS ( 2 weeks)	Mean Diff.	95.00% CI of diff.				Adjusted P Value	Summary
	14Days	2.483	0.6093 to 4.357				0.006	**
	1 Days	1.717	-0.1574 to 3.591				0.08	ns
	5 Days	1.017	-0.8574 to 2.891				0.54	ns
	Body wight recovery change during 4 weeks
	Two-way RM ANOVA
	Source of Variation	% of total variation					P value	P value summary
	Time x CUMS	10.74					<0.001	***
	Time	18.45					<0.001	***
	CUMS	30.05					0.02	*
	Bonferroni's multiple comparisons test
	Control (4 weeks) - CUMS (4 weeks)	Mean Diff.	95.00% CI of diff.				Adjusted P Value	Summary
	28 Days	2.867	1.352 to 4.382				<0.001	***
	1 Days	1.5	-0.01494 to 3.015				0.05	ns
	5 Days	0.5	-1.015 to 2.015				>0.99	ns
	Body wight recovery change during 6 weeks
	Two-way RM ANOVA
	Source of Variation	% of total variation					P value	P value summary
	Time x CUMS	9.147					***	<0.001
	Time	8.461					***	<0.001
	CUMS	56.49					***	<0.001
	Bonferroni's multiple comparisons test
	Control (6 weeks) - CUMS (6 weeks)	Mean Diff.	95.00% CI of diff.				Adjusted P Value	Summary
	42 Days	5.017	3.279 to 6.754				<0.001	***
	1 Days	2.4	0.6625 to 4.137				0.004	**
	5 Days	2.183	0.4459 to 3.921				0.01	*
	S1D
	Body wight recovery gain change during 2 weeks
	Two-way RM ANOVA
	Source of Variation	% of total variation					P value	P value summary
	Time x CUMS	11.16					***	<0.001
	Time	57.07					***	<0.001
	CUMS	17.3					**	0.001
	Bonferroni's multiple comparisons test
	Control (2 weeks) - CUMS ( 2 weeks)	Mean Diff.	95.00% CI of diff.				Adjusted P Value	Summary
	14Days	0	-2.771 to 2.771				>0.99	ns
	1 Days	-3.905	-6.676 to -1.134				0.004	**
	5 Days	-7.428	-10.20 to -4.658				<0.001	***
	Body wight recovery gain change during 4 weeks
	Two-way RM ANOVA
	Source of Variation	% of total variation					P value	P value summary
	Time x CUMS	21.95					***	<0.001
	Time	35.32					***	<0.001
	CUMS	36.34					***	<0.001
	Bonferroni's multiple comparisons test
	Control (4 weeks) - CUMS (4 weeks)	Mean Diff.	95.00% CI of diff.				Adjusted P Value	Summary
	28 Days	0	-1.896 to 1.896				>0.99	ns
	1 Days	-6.235	-8.131 to -4.339				<0.001	***
	5 Days	-10.69	-12.59 to -8.795				<0.001	***
	Body wight recovery gain change during 6 weeks
	Two-way RM ANOVA
	Source of Variation	% of total variation					P value	P value summary
	Time x CUMS	22.21					***	<0.001
	Time	20.85					***	<0.001
	CUMS	43.87					***	<0.001
	Bonferroni's multiple comparisons test
	Control (6 weeks) - CUMS (6 weeks)	Mean Diff.	95.00% CI of diff.				Adjusted P Value	Summary
	42 Days	0	-3.522 to 3.522				>0.99	ns
	1 Days	-11.29	-14.81 to -7.765				<0.001	***
	5 Days	-12.85	-16.37 to -9.324				<0.001	***
	Fig. 4B,C,D
	S1E
	Total distances in OFT
	Two-way ANOVA
	Source of Variation	% of total variation					P value	P value summary
	Time x CUMS	0.493					0.89	ns
	Time	11.22					0.09	ns
	CUMS	22.43					0.003	**
	Bonferroni's multiple comparisons test
	Control - CUMS	Mean Diff.	95.00% CI of diff.				Adjusted P Value	Summary
	2 weeks	-849.3	-1913 to 214.0				0.16	ns
	4 weeks	-860.5	-1924 to 202.9				0.15	ns
	6 weeks	-611.7	-1675 to 451.6				0.47	ns
	S1F
	The ratio of satying in the center region in OFT
	Two-way ANOVA
	Source of Variation	% of total variation					P value	P value summary
	Time x CUMS	0.5212					0.88	ns
	Time	11.15					0.09	ns
	CUMS	22.56					0.0032	**
	Bonferroni's multiple comparisons test
	Control - CUMS	Mean Diff.	95.00% CI of diff.				Adjusted P Value	Summary
	2 weeks	-1.433	-3.206 to 0.3394				0.16	ns
	4 weeks	-1.435	-3.208 to 0.3378				0.15	ns
	6 weeks	-1.017	-2.789 to 0.7561				0.47	ns
	S1G
	The immobility time in TST
	Two-way ANOVA
	Source of Variation	% of total variation					P value	P value summary
	Time x CUMS	11.55					0.1	ns
	Time	6.598					0.25	ns
	CUMS	15.41					0.01	**
	Bonferroni's multiple comparisons test
	Control - CUMS	Mean Diff.	95.00% CI of diff.				Adjusted P Value	Summary
	2 weeks	-24.63	-73.74 to 24.48				0.64	ns
	4 weeks	-0.6667	-47.49 to 46.16				>0.99	ns
	6 weeks	-59	-105.8 to -12.17				0.01	**
	S1H
	The immobility time in FST
	Two-way ANOVA
	Source of Variation	% of total variation					P value	P value summary
	Time x CUMS	8.773					0.1	ns
	Time	3.722					0.36	ns
	CUMS	36.02					<0.001	***
	Bonferroni's multiple comparisons test
	Control - CUMS	Mean Diff.	95.00% CI of diff.				Adjusted P Value	Summary
	2 weeks	-21.67	-85.59 to 42.26				>0.99	ns
	4 weeks	-97.17	-161.1 to -33.24				0.002	**
	6 weeks	-81.97	-149.0 to -14.92				0.01	*
	Fig. 5B,C,D
	S1I
	microglial density driven by varying duraitons of CUMS in DG
	Two-way ANOVA
	Source of Variation	% of total variation					P value	P value summary
	Time x CUMS	47.34					<0.001	***
	Time	30.44					<0.001	***
	CUMS	9.446					0.01	*
	Bonferroni's multiple comparisons test
	Control (−) - CUMS (−)	Mean Diff.	95.00% CI of diff.				Adjusted P Value	Summary
	2 weeks	58.33	29.41 to 87.25				<0.001	***
	4 weeks	-36.67	-65.59 to -7.747				0.01	*
	6 weeks	32	3.080 to 60.92				0.03	*
	S1J
	The change of microglial density casued by acute stress exposure in DG
	Two-way ANOVA
	Source of Variation	% of total variation					P value	P value summary
	Time x CUMS	18.95					0.2	ns
	Time	15.36					0.26	ns
	CUMS	4.927					0.34	ns
	Bonferroni's multiple comparisons test
	Control (−) - control (+)	Mean Diff.	95.00% CI of diff.				Adjusted P Value	Summary
	2 weeks	58.33	29.41 to 87.25				0.17	ns
	4 weeks	-36.67	-65.59 to -7.747				>0.99	ns
	6 weeks	32	3.080 to 60.92				>0.99	ns
	S1K
	microglial density change triggered by CUMS exposure and following with acute tress re-exposure in DG
	Two-way ANOVA
	Source of Variation	% of total variation					P value	P value summary
	Time x CUMS	52.79					<0.001	***
	Time	27.88					0.003	**
	CUMS	2.147					0.24	ns
	Bonferroni's multiple comparisons test
	CUMS (−) - CUMS (+)	Mean Diff.	95.00% CI of diff.				Adjusted P Value	Summary
	2 weeks	-75	-113.0 to -37.00				<0.001	***
	4 weeks	38.67	0.6692 to 76.66				0.05	*
	6 weeks	7.333	-30.66 to 45.33				>0.99	ns
	Fig. 6 B,C,D
	S1L
	microglial density driven by varying duraitons of CUMS in mPFC
	Two-way ANOVA
	Source of Variation	% of total variation					P value	P value summary
	Time x CUMS	31.72					0.03	*
	Time	27.31					0.04	*
	CUMS	0.7816					0.64	ns
	Bonferroni's multiple comparisons test
	Control (−) - CUMS (−)	Mean Diff.	95.00% CI of diff.				Adjusted P Value	Summary
	2 weeks	10.33	-32.85 to 53.52				>0.99	ns
	4 weeks	-43	-86.18 to 0.1822				0.04	*
	6 weeks	19.67	-23.52 to 62.85				0.69	ns
	S1M
	Two-way ANOVA
	The change of microglial density casued by acute stress exposure in mPFC
	Source of Variation	% of total variation					P value	P value summary
	Time x CUMS	3.23					0.79	ns
	Time	15.42					0.35	ns
	CUMS	0.4752					0.8	ns
	Bonferroni's multiple comparisons test
	Control (−) - control (+)	Mean Diff.	95.00% CI of diff.				Adjusted P Value	Summary
	2 weeks	-1	-37.26 to 35.26				>0.99	ns
	4 weeks	-2.333	-38.59 to 33.93				>0.99	ns
	6 weeks	9.333	-26.93 to 45.59				>0.99	ns
	S1N
	Two-way ANOVA
	microglial density change triggered by CUMS exposure and following with acute tress re-exposure in mPFC
	Source of Variation	% of total variation					P value	P value summary
	Time x CUMS	6.344					0.45	ns
	Time	47.46					0.01	*
	CUMS	1.456					0.54	ns
	Bonferroni's multiple comparisons test
	CUMS (−) - CUMS (+)	Mean Diff.	95.00% CI of diff.				Adjusted P Value	Summary
	2 weeks	-15	-74.92 to 44.92				>0.99	ns
	4 weeks	16.67	-43.25 to 76.59				>0.99	ns
	6 weeks	21.67	-38.25 to 81.59				>0.99	ns
	Fig. 7 B,C,D
	S1O
	Two-way ANOVA
	morphological diversity of microglia casued by varying durations of CUMS
	Source of Variation	% of total variation					P value	P value summary
	Time x CUMS	50.49					0.004	**
	Time	10.21					0.21	ns
	CUMS	5.052					0.21	ns
	Bonferroni's multiple comparisons test
	Control (−) - CUMS (−)	Mean Diff.	95.00% CI of diff.				Adjusted P Value	Summary
	2 weeks	-59.67	-107.5 to -11.82				0.01	*
	4 weeks	41.67	-6.177 to 89.51				0.04	*
	6 weeks	-21.67	-69.51 to 26.18				0.7	ns
	S1P
	morphological diversity of microglia casued by acute stress expsoure
	Two-way ANOVA
	Source of Variation	% of total variation					P value	P value summary
	Time x CUMS	1.792					0.82	ns
	Time	32.43					0.06	ns
	CUMS	13.34					0.11	ns
	Bonferroni's multiple comparisons test
	Control (−) - control (+)	Mean Diff.	95.00% CI of diff.				Adjusted P Value	Summary
	2 weeks	-16	-62.22 to 30.22				>0.99	ns
	4 weeks	-9.667	-55.89 to 36.56				>0.99	ns
	6 weeks	-24.67	-70.89 to 21.56				0.49	ns
	S1Q
	morphological diversity of microglia casued by CUMS exposure and following with acute tress re-exposure
	Two-way ANOVA
	Source of Variation	% of total variation					P value	P value summary
	Time x CUMS	65.66					<0.001	***
	Time	11.95					0.07	ns
	CUMS	0.5421					0.6	ns
	Bonferroni's multiple comparisons test
	CUMS (−) - CUMS (+)	Mean Diff.	95.00% CI of diff.				Adjusted P Value	Summary
	2 weeks	23.33	5.689 to 40.98				0.01	**
	4 weeks	-30.33	-47.98 to -12.69				0.001	**
	6 weeks	1	-16.64 to 18.64				>0.99	ns
